# Supplementary material for: Fluorescent and Magnetic Radical Dendrimers as Potential Bimodal Imaging Probes
Source: Pharmaceutics. 2023 Jun 20;15(6):1776. doi: 10.3390/pharmaceutics15061776 (PMC10300780; doi:10.3390/pharmaceutics15061776)
Supplement: Supplementary file 1 [file pharmaceutics-15-01776-s001.zip]

Archive with 1 entries (1 files):
- pharmaceutics-2381986-supplementary.pdf
